# Supplementary material for: Copper causes reduced nitrogen fixation but does not accumulate in the nodules of the legume Lotus japonicus
Source: PLoS One. 2026 May 8;21(5):e0349086. doi: 10.1371/journal.pone.0349086 (PMC13155547; doi:10.1371/journal.pone.0349086)
Supplement: S1 Data — (XLSX) [file pone.0349086.s006.xlsx]

## Sheet: Fig 1_biomass
tissue	Cu_treatment	avg_mass_(mg)		The average mass per plant in each pot is shown in column B
nodule	0	75.625
nodule	0	70.75
nodule	0	41.75
nodule	0	73.25
nodule	0	35
nodule	0	42
nodule	0	49.125
nodule	0	60.125
nodule	0	54
nodule	0	62.125
nodule	0	78
nodule	0	34.125
nodule	0	39.25
nodule	0	80.125
nodule	0	59.125
nodule	300	34.4286
nodule	300	23.5714
nodule	300	38
nodule	300	52
nodule	300	27.8571
nodule	300	39
nodule	300	42.4286
nodule	300	36.8571
nodule	300	43
nodule	300	38.8571
nodule	300	31
nodule	300	22.1429
nodule	300	24.1429
nodule	300	26
nodule	300	17.7143
nodule	450	20.7857
nodule	450	28.7143
nodule	450	15.7143
nodule	450	25
nodule	450	22.1429
nodule	450	27.6667
nodule	450	28.7143
nodule	450	28.8571
nodule	450	23.7143
nodule	450	9.5
nodule	450	8.85714
nodule	450	15
nodule	450	24.8571
root	0	245
root	0	295
root	0	163.875
root	0	234.25
root	0	146.625
root	0	147.571
root	0	165
root	0	138.625
root	0	181.875
root	0	300.875
root	0	233.75
root	0	184.125
root	0	287.75
root	0	250.75
root	300	91.5625
root	300	142.571
root	300	141.857
root	300	144.429
root	300	124.75
root	300	86.75
root	300	114.429
root	300	121.125
root	300	102.857
root	300	108
root	300	127.571
root	300	95.4286
root	300	171.714
root	300	142.714
root	450	98.375
root	450	126
root	450	92.1429
root	450	135.714
root	450	90.8571
root	450	95.7143
root	450	76.3333
root	450	103.143
root	450	76.4286
root	450	103.143
root	450	101.333
root	450	97.8571
root	450	29.5
root	450	88.2857
shoot	0	239.312
shoot	0	222.345
shoot	0	223.341
shoot	0	204.478
shoot	0	263.578
shoot	300	168.833
shoot	300	181.166
shoot	300	168.476
shoot	300	153.985
shoot	300	154.45
shoot	450	130.312
shoot	450	150.502
shoot	450	140.662
shoot	450	133.344
shoot	450	119.634

## Sheet: Fig 1_length
Cu_treatment	avg_shoot_length_(mm)	avg_root_length_(mm)		The average shoot and root length per plant in each pot is shown in columns B and C, respectively
0	37	73.375
0	38.25	74.375
0	42.125	80.25
0	35.125	65.625
0	35.75	80.875
300	31.75	69.625
300	32.75	46.875
300	35.5	52.25
300	35	51.125
300	30.375	52.25
450	29.75	39.25
450	31.875	38.375
450	35	55.625
450	29.125	24.125
450	29.122	50.25

## Sheet: Fig 1_nod_count
Cu_treatment	avg_total_nod	avg_pink_nod		The average total number of nodules per plant and averge number of pink nodules per plant in each pot are shown in columns B and C, respectively
0	22	20
0	19	18
0	25	22
0	20	18
0	27	24
0	17	17
0	29	24
0	20	19
0	21	18
0	19	16
300	16	11
300	18	12
300	18	15
300	15	9
300	20	17
300	17	11
300	18	14
300	15	10
300	11	9
300	17	13
450	14	6
450	11	5
450	8	3
450	15	7
450	13	8
450	12	7
450	9	6
450	13	5
450	7	5
450	10	6

## Sheet: Fig 2_ARA
Cu_treatment	∆ethylene_vial	∆ethylene_root	∆ethylene_nod
0	318.885	242.591	867.229
0	295.9	200.1	715.332
0	323.806	181.228	647.866
0	176.075	155.02	554.175
300	157.403	116.538	414.351
300	252.203	152.912	543.679
300	132.074	97.9913	348.407
300	163.128	132.422	470.826
300	147.446	167.333	594.953
450	200.337	129.878	457.209
450	192.484	177.565	627.826
450	168.675	110.585	388.366
450	165.344	154.998	546.914
450	47.9929	57.3091	201.948

## Sheet: Fig 3_ Lb 
Cu_treatment	ng_Lb/g_nodule		The amount of leghemoglobin per nodule mass is shown in column B
0	328.814
0	403.366
0	413.32
0	456.672
0	498.049
300	318.043
300	229.358
300	275.988
300	311.281
300	111.522
450	158.026
450	188.035
450	80.9564
450	183.116

## Sheet: Fig 4_ICPMS
tissue	Cu_treatment	Cu_(ug/g)
nodules	0	52.8606
nodules	0	48.6025
nodules	0	57.1855
nodules	0	28.675
nodules	300	53.101
nodules	300	59.3007
nodules	300	59.4926
nodules	300	48.0378
nodules	450	75.8088
nodules	450	61.0045
nodules	450	42.0775
nodules	450	62.2353
shoots	0	BDL
shoots	0	12.197
shoots	0	9.775
shoots	0	BDL
shoots	0	10.5198
shoots	300	15.3676
shoots	300	23.275
shoots	300	14.425
shoots	300	33.7376
shoots	300	9.425
shoots	450	20.2723
shoots	450	26.675
shoots	450	23.5049
shoots	450	39.2327
shoots	450	21.6262
roots	0	92.0066
roots	0	73.0592
roots	0	89.8611
roots	0	63.0417
roots	0	59.75
roots	300	218.914
roots	300	201.655
roots	300	182.591
roots	300	173.427
roots	300	211.898
roots	450	231.469
roots	450	238.702
roots	450	171.562
roots	450	308.906
roots	450	322.337

## Sheet: Fig 5_TBARS
tissue	Cu_treatment	MDA_(µM)
nodule	0	1.4134
nodule	0	1.36705
nodule	0	1.41167
nodule	0	1.58646
nodule	0	1.10345
nodule	300	1.93982
nodule	300	1.17074
nodule	300	1.20698
nodule	300	1.50193
nodule	300	1.31979
nodule	450	2.13518
nodule	450	1.19145
nodule	450	1.58371
nodule	450	2.07433
nodule	450	1.62127
root	0	2.17027
root	0	0.894757
root	0	1.17498
root	0	1.43166
root	0	1.79883
root	300	2.44998
root	300	2.06493
root	300	1.28965
root	300	2.17342
root	300	2.39995
root	450	2.54577
root	450	2.37407
root	450	1.90989
root	450	2.00898
root	450	2.99823

## Sheet: Fig 6_APX
tissue	Cu_treatment	APX_activ_min
root	0	0.000228571
root	0	0.000114286
root	0	0.000157143
root	0	0.000171429
root	0	8.57144e-05
root	300	0.000171429
root	300	0.000142857
root	300	0.000242857
root	300	8.57144e-05
root	300	7.144e-05
root	450	0.000157143
root	450	0.000171429
root	450	0.000128571
root	450	7.144e-05
root	450	4.288e-05
nodule	0	0.000442857
nodule	0	0.0004
nodule	0	0.000314286
nodule	0	0.0003
nodule	0	0.000142857
nodule	300	0.000285714
nodule	300	0.000214286
nodule	300	0.000157143
nodule	300	4.288e-05
nodule	300	4.288e-05
nodule	450	0.0002
nodule	450	0.000185714
nodule	450	1.432e-05
nodule	450	1.432e-05

## Sheet: S1 Fig_dose_response
Cu_treatment	avg_shoot_length_(mm)	avg_root_length_(mm)	avg_total_nod	avg_pink_nod	avg_shoot_mass_(mg)	avg_root_mass_(mg)	avg_nod_mass_(mg)
0	56.4444	91.7778	18	15.6667	17.3764	7.53111	2.57956		Each value is the average per plant in a pot
0	65.3333	107.333	19.6667	18.3333	16.1737	5.30344	2.73733
0	63.2222	98.4444	19.7778	17.1111	13.8534	6.14267	2.15522
0	66.2222	119.111	20.6667	19.6667	18.5354	5.91644	2.81933
0.1	64.6667	95.5556	17.6667	16.7778	19.3633	7.99044	2.83178
0.1	64.5556	98.8889	19.8889	18	15.9306	5.35144	2.73644
0.1	67	109.778	19.8889	18	15.7449	6.02333	2.41711
0.1	77.3333	113.333	24.8889	21	19.245	5.76033	2.84067
1	58.8889	91.6667	14.1111	12.4444	15.9594	6.89933	2.78733
1	58.8889	103.444	19.4444	17.4444	15.276	4.40811	2.518
1	58.5556	105.667	19.6667	17.5556	13.2959	5.17378	2.15311
1	79.3333	119.556	22.1111	19.3333	19.3098	6.00244	2.92633
10	67.7778	107.667	14.5	13.2	16.7427	6.6989	2.3495
10	54.2222	96.8889	19.5556	16.1111	13.5622	6.35089	2.09856
10	65.5556	102.778	22.2222	19.7778	16.6057	4.70856	2.62778
10	68.2222	123.222	20.7778	19.1111	16.4352	5.31078	2.59678
50	58	95.1111	14	12.8889	18.1503	7.63789	2.55978
50	60	98.3333	18.3333	16.1111	16.5014	5.25467	2.23433
50	69.6667	93.7778	21.3333	19.5556	16.969	4.89356	2.50867
50	76.4444	107.778	22	20.4444	20.0134	5.86256	3.02511
100	44.6667	71.1111	14.6667	10.4444	11.0968	4.32267	1.763
100	60.3333	116.889	18.6667	16.1111	15.0576	4.91956	2.37811
100	64.6667	98.5556	18.7778	16.2222	15.1171	4.94189	2.42611
100	72.7778	92.6667	20.7778	18.4444	15.3392	4.57789	2.43022
500	42.125	71.625	10	6.5	8.25425	3.76762	0.922125
500	52.3333	91.8889	10.5556	9.55556	9.97844	3.49667	1.47189
500	54.7778	80.7778	12.5556	11.2222	13.0704	4.09344	1.73056
500	57.2222	86.6667	13.3333	11.8889	11.3609	4.08489	1.71378
1000	26.5	43.25	5	1	5.39288	1.94575	0.339375
1000	45.125	81	10.125	7.125	10.2157	3.06137	1.19162
1000	34.7778	57.7778	9.66667	7.88889	6.90144	2.28911	0.943889
1000	20.375	34.75	3.625	1.125	5.0605	1.72925	0.280125
1250	12.375	14.75	2.25	1	3.744	0.927	0.13725
1250	17.75	16	2.25	0.875	4.605	1.44225	0.29225
1250	18.5	20.375	1.875	1.5	5.60425	1.42762	0.317125
1250	17.4286	23.7143	3	1.57143	5.407	1.85243	0.278

## Sheet: S4 Fig_M.loti
day	Cu_treatment	abs	cell_count
0	0	0.154	9.92807e+07
0	0	0.156	1.00227e+08
0	0	0.15	9.73883e+07
0	0.01	0.141	9.31304e+07
0	0.01	0.156	1.00227e+08
0	0.01	0.157	1.007e+08
0	0.05	0.148	9.64421e+07
0	0.05	0.156	1.00227e+08
0	0.05	0.167	1.05431e+08
0	0.1	0.168	1.05904e+08
0	0.1	0.172	1.07796e+08
0	0.1	0.181	1.12054e+08
0	0.5	0.165	1.04485e+08
0	0.5	0.159	1.01646e+08
0	0.5	0.167	1.05431e+08
0	1	0.15	9.73883e+07
0	1	0.175	1.09216e+08
0	1	0.174	1.08743e+08
0	10	0.156	1.00227e+08
0	10	0.156	1.00227e+08
0	10	0.173	1.0827e+08
0	100	0.151	9.78614e+07
0	100	0.153	9.88076e+07
0	100	0.171	1.07323e+08
0	250	0.163	1.03539e+08
0	250	0.162	1.03065e+08
0	250	0.181	1.12054e+08
0	500	0.156	1.00227e+08
0	500	0.149	9.69152e+07
0	500	0.165	1.04485e+08
1	0	0.239	1.39494e+08
1	0	0.242	1.40913e+08
1	0	0.224	1.32398e+08
1	0.01	0.184	1.13474e+08
1	0.01	0.204	1.22936e+08
1	0.01	0.224	1.32398e+08
1	0.05	0.245	1.42333e+08
1	0.05	0.186	1.1442e+08
1	0.05	0.212	1.2672e+08
1	0.1	0.229	1.34763e+08
1	0.1	0.244	1.4186e+08
1	0.1	0.201	1.21516e+08
1	0.5	0.227	1.33817e+08
1	0.5	0.219	1.30032e+08
1	0.5	0.257	1.4801e+08
1	1	0.24	1.39967e+08
1	1	0.22	1.30505e+08
1	1	0.254	1.4659e+08
1	10	0.229	1.34763e+08
1	10	0.228	1.3429e+08
1	10	0.239	1.39494e+08
1	100	0.184	1.13474e+08
1	100	0.199	1.2057e+08
1	100	0.2	1.21043e+08
1	250	0.193	1.17731e+08
1	250	0.144	9.45497e+07
1	250	0.169	1.06377e+08
1	500	0.14	9.26573e+07
1	500	0.162	1.03065e+08
1	500	0.144	9.45497e+07
2	0	0.25	1.44698e+08
2	0	0.282	1.59837e+08
2	0	0.195	1.18678e+08
2	0.01	0.186	1.1442e+08
2	0.01	0.244	1.4186e+08
2	0.01	0.215	1.2814e+08
2	0.05	0.205	1.23409e+08
2	0.05	0.228	1.3429e+08
2	0.05	0.242	1.40913e+08
2	0.1	0.211	1.26247e+08
2	0.1	0.256	1.47537e+08
2	0.1	0.262	1.50375e+08
2	0.5	0.23	1.35236e+08
2	0.5	0.24	1.39967e+08
2	0.5	0.276	1.56999e+08
2	1	0.254	1.4659e+08
2	1	0.26	1.49429e+08
2	1	0.252	1.45644e+08
2	10	0.227	1.33817e+08
2	10	0.207	1.24355e+08
2	10	0.249	1.44225e+08
2	100	0.161	1.02592e+08
2	100	0.177	1.10162e+08
2	100	0.189	1.15839e+08
2	250	0.166	1.04958e+08
2	250	0.128	8.69801e+07
2	250	0.142	9.36035e+07
2	500	0.127	8.6507e+07
2	500	0.131	8.83994e+07
2	500	0.141	9.31304e+07
3	0	0.3	1.68353e+08
3	0	0.28	1.58891e+08
3	0	0.226	1.33344e+08
3	0.01	0.204	1.22936e+08
3	0.01	0.297	1.66934e+08
3	0.01	0.263	1.50848e+08
3	0.05	0.243	1.41386e+08
3	0.05	0.265	1.51795e+08
3	0.05	0.305	1.70719e+08
3	0.1	0.247	1.43279e+08
3	0.1	0.259	1.48956e+08
3	0.1	0.252	1.45644e+08
3	0.5	0.203	1.22462e+08
3	0.5	0.235	1.37602e+08
3	0.5	0.278	1.57945e+08
3	1	0.26	1.49429e+08
3	1	0.251	1.45171e+08
3	1	0.254	1.4659e+08
3	10	0.185	1.13947e+08
3	10	0.225	1.32871e+08
3	10	0.265	1.51795e+08
3	100	0.155	9.97538e+07
3	100	0.172	1.07796e+08
3	100	0.224	1.32398e+08
3	250	0.157	1.007e+08
3	250	0.134	8.98187e+07
3	250	0.132	8.88725e+07
3	500	0.137	9.1238e+07
3	500	0.124	8.50877e+07
3	500	0.132	8.88725e+07
4	0	0.263	1.50848e+08
4	0	0.258	1.48483e+08
4	0	0.221	1.30978e+08
4	0.01	0.232	1.36182e+08
4	0.01	0.28	1.58891e+08
4	0.01	0.26	1.49429e+08
4	0.05	0.252	1.45644e+08
4	0.05	0.251	1.45171e+08
4	0.05	0.257	1.4801e+08
4	0.1	0.274	1.56052e+08
4	0.1	0.253	1.46117e+08
4	0.1	0.347	1.90589e+08
4	0.5	0.322	1.78761e+08
4	0.5	0.251	1.45171e+08
4	0.5	0.283	1.6031e+08
4	1	0.248	1.43752e+08
4	1	0.242	1.40913e+08
4	1	0.262	1.50375e+08
4	10	0.193	1.17731e+08
4	10	0.198	1.20097e+08
4	10	0.293	1.65041e+08
4	100	0.158	1.01173e+08
4	100	0.162	1.03065e+08
4	100	0.231	1.35709e+08
4	250	0.169	1.06377e+08
4	250	0.142	9.36035e+07
4	250	0.132	8.88725e+07
4	500	0.129	8.74532e+07
4	500	0.121	8.36684e+07
4	500	0.131	8.83994e+07
5	0	0.27	1.5416e+08
5	0	0.265	1.51795e+08
5	0	0.227	1.33817e+08
5	0.01	0.256	1.47537e+08
5	0.01	0.268	1.53214e+08
5	0.01	0.272	1.55106e+08
5	0.05	0.285	1.61257e+08
5	0.05	0.258	1.48483e+08
5	0.05	0.311	1.73557e+08
5	0.1	0.279	1.58418e+08
5	0.1	0.261	1.49902e+08
5	0.1	0.328	1.816e+08
5	0.5	0.311	1.73557e+08
5	0.5	0.276	1.56999e+08
5	0.5	0.288	1.62676e+08
5	1	0.271	1.54633e+08
5	1	0.279	1.58418e+08
5	1	0.244	1.4186e+08
5	10	0.205	1.23409e+08
5	10	0.206	1.23882e+08
5	10	0.279	1.58418e+08
5	100	0.172	1.07796e+08
5	100	0.174	1.08743e+08
5	100	0.224	1.32398e+08
5	250	0.193	1.17731e+08
5	250	0.127	8.6507e+07
5	250	0.137	9.1238e+07
5	500	0.164	1.04012e+08
5	500	0.118	8.22491e+07
5	500	0.145	9.50228e+07
